# Supplementary material for: Mechanical Performance and Artificial Aging Behavior of Reinforced 3D-Printed PLA Structures for Drone Arm Application
Source: Polymers (Basel). 2026 Apr 15;18(8):963. doi: 10.3390/polym18080963 (PMC13120529; doi:10.3390/polym18080963)
Supplement: Supplementary file 1 [file polymers-18-00963-s001.zip]

Archive with 6 entries (5 files):
- polymers-4234996-supplementary/
- polymers-4234996-supplementary/1- Figure S1 - FTIR_DI_Workflow_Diagram.jpg
- polymers-4234996-supplementary/S1 - Structured FTIR peak data for all printing configurations (PO1–PO6).xlsx
- polymers-4234996-supplementary/S2-Degradation index (DI) calculation including raw, normalized, and differential values.xlsx
- polymers-4234996-supplementary/S3 -Tables S1-S4.pdf
- polymers-4234996-supplementary/S4-Tables S5-S33.pdf
