# Supplementary material for: Mechanical Performance and Artificial Aging Behavior of Reinforced 3D-Printed PLA Structures for Drone Arm Application
Source: Polymers (Basel). 2026 Apr 15;18(8):963. doi: 10.3390/polym18080963 (PMC13120529; doi:10.3390/polym18080963)
Supplement: Supplementary file 1 [file polymers-18-00963-s001.zip › polymers-4234996-supplementary/S1 - Structured FTIR peak data for all printing configurations (PO1–PO6).xlsx]

## Sheet: P1_Structured
		0 Days							45 days							90 days
		Absorbance	Waveline		Absorbance	Waveline			Absorbance	Waveline						Absorbance	Waveline
	PO1	C	Down	PO1	C	Upper		PO1	C	Down	PO1	C	Upper		PO1	C	Down	PO1	C	Upper
		3991.8	1.8744		3653.5	1.9748			3993	1.8225		3679	1.9441			3993.6	1.8972		3993.6	1.8972
		3640.9	1.9192		1783.8	2.446			3650.5	1.8758		1784	2.4029			3678	1.9522		3678	1.9522
		3002.3	1.9298		1392	2.0861			3005.6	1.8769		1391.6	2.0576			1784.8	2.4168		1784.8	2.4168
		1780.2	2.129		1229.3	2.1705			1781.5	2.2455		1229.1	2.1549			1392.2	2.0446		1392.2	2.0446
		1388.4	1.9303		768.38	1.8304			1390.1	1.9396		764.84	1.8092			1231	2.1165		1231	2.1165
		1225.5	1.9933		424.01	1.8981			1226.6	2.0381		413.23	1.92			768.26	1.7722		768.26	1.7722
		875.02	1.7257						877.44	1.6828
		768.41	1.742						766.82	1.7095
		404.57	1.7358
	PO1	B	Down	PO1	B	Upper		PO1	B	Down	PO1	B	Upper		PO1	B	Down	PO1	B	Upper
		3989.1	1.8749		3985.9	1.97			3652.1	1.9082		3663.5	2.0057			3660.9	1.9683		3993.6	2.023
		3659.3	1.9282		3662.3	2.0825			3006.8	1.9129		3525.1	2.0066			3008.7	1.969		3630.6	2.0867
		3012	1.9304		3523.8	2.0835			1781.7	2.4369		3003.8	2.0015			1783.1	2.4523		1784.8	2.53
		1782	2.4322		3001.3	2.0846			1390.7	1.9806		1782.5	2.4852			1391.8	2.0407		1392	2.1652
		1391.4	1.989		1782.8	2.4757			1228.1	2.1071		1391.7	2.0669			1229.2	2.1482		1229.6	2.2526
		1229.3	2.1045		1390.5	2.117			766.43	1.6926		1229.5	2.1726			769.62	1.7613		766.07	1.8923
		767.66	1.7005		1228.8	2.2248			401.44	1.7643		773.18	1.8061			429.95	1.8384		421.93	1.9979
		410.49	1.7314		767.29	1.8317						417.55	1.8527
					415.11	1.9529
	PO1	W	Down	PO1	W	Upper		PO1	W	Down	PO1	W	Upper		PO1	W	Down	PO1	W	Upper
		3986.3	2.0177		3650.2	2.0116			3655.7	2.0113		3993.3	1.9242			3651.2	2.0683		3651.1	1.85
		3637.6	2.0898		3501.5	1.9935			3000.2	2.0216		3651	1.9985			1783.4	2.5512		1782.6	2.2863
		3011.7	2.1005		3002.8	2.0086			1778	2.5135		1783.6	2.4262			1391.9	2.1254		1390.9	1.9238
		2365.9	2.0753		1776.9	2.3354			1390.1	2.0942		1391.9	2.0236			1229.2	2.2148		1228	2.035
		1782	2.5665		1388.7	2.0403			1225.4	2.2446		1230.3	2.1205			774.6	1.8106		876.67	1.6411
		1391	2.1498		1224.3	2.1834			768.85	1.8253		765.56	1.7536			414.42	1.8803		764.12	1.6679
		1229.8	2.2398		876.36	1.7956			558.83	1.81		436.13	1.7903						401.44	1.7193
		778.62	1.8509		769.81	1.8296			406.25	1.9269
		418.89	1.9404		411.43	1.8753

## Sheet: P2_Structured
		0 Days							45 days							90 days
		Absorbance	Waveline		Absorbance	Waveline			Absorbance	Waveline						Absorbance	Waveline
	P02	C	Down	P02	C	Upper		P02	C	Down	P02	C	Upper		P02	C	Down	P02	C	Upper
		3991.9	1.9835		3672.6	1.9786			3661.1	2.0153		3644.3	1.9614			3993.4	1.8036		3993.3	1.9101
		3656.2	2.0334		3013.4	1.9897			3013.1	2.0002		1784.5	2.4176			3649.6	1.8353		3657.5	1.9563
		3007.3	2.0355		1783.9	2.4393			1778.9	2.2968		1392.3	2.0779			3005.8	1.8459		1785.1	2.4341
		1780.4	2.3306		1391.9	2.0958			1462.9	1.9718		1230	2.1581			1783	2.366		1392.4	2.0578
		1390	2.0177		1229.4	2.1639			1223.7	2.0742		770.57	1.8199			1391.8	1.951		1230.9	2.1305
		1226.2	2.1025		767.82	1.8238			876.16	1.6998		431.31	1.925			1229.5	2.0593		773.18	1.7905
		879.21	1.7602		423.44	1.9073			765.69	1.716						768.55	1.6881		421.7	1.8183
		763.86	1.7694						411.01	1.7176						409.44	1.7459
		464.51	1.7517
	P02	B	Down	P02	B	Upper		P02	B	Down	P02	B	Upper		P02	B	Down	P02	B	Upper
		3651.9	1.9164		3987.3	2.0642			3993.3	1.8519		3679	2.1374			3992.7	1.8434		3993.3	1.9875
		3017.9	1.906		3640.2	2.1696			3854.8	1.8352		1780.9	2.4863			3665	1.8783		3675.1	2.0384
		1783.2	2.37		3483.6	2.1702			3677.7	1.914		1464.2	2.16			1783.5	2.3382		1785.3	2.4633
		1391.7	1.9656		3006.4	2.1825			1783.7	2.3534		1228.2	2.2858			1391.8	1.9786		1393.2	2.1207
		1229.4	2.0721		1783.9	2.6138			1391.2	1.9732		880.55	1.898			1229.6	2.0732		1231.9	2.1878
		768.77	1.6806		1464.8	2.2299			1229.2	2.0661		768.39	1.9351			767.11	1.7165		769.02	1.8536
					1231.2	2.3245			766.35	1.691		412.24	2.0024			433.22	1.7797		419.1	1.9717
					876.39	1.9351			437.06	1.7343
					767.08	1.9589
					416.09	2.0452
	PO2	W	Down	PO2	W	Upper		PO2	W	Down	PO2	W	Upper		PO2	W	Down	PO2	W	Upper
		3993.3	1.7239		3993.3	1.9593			3650.7	1.7305		3993.5	1.9313			3992.7	1.8434		3993.3	1.8869
		3010.1	1.7852		3678.7	2.0226			3004.2	1.7415		3660.8	1.9837			3665	1.8783		3656.9	1.9232
		1782.4	2.2413		3010.2	2.0423			1779.6	2.1497		1783.9	2.4226			1783.5	2.3382		3006.3	1.9316
		1390.8	1.881		1783.9	2.5046			1389.8	1.8237		1392.5	2.0849			1391.8	1.9786		1783.5	2.4131
		1228.8	1.9898		1392.6	2.1272			1226.5	1.9549		1229.3	2.1708			1229.6	2.0732		1391.3	2.0099
		768.16	1.6259		1230.5	2.2235			763.94	1.5946		774.25	1.8336			767.11	1.7165		1229.1	2.1039
		414.12	1.6747		778.63	1.8655			403.81	1.6246		414.7	1.9042			433.22	1.7797		764.96	1.7322
																			424.18	1.7786

## Sheet: P3_Structured
		0 Days							45 days							90 days
		Absorbance	Waveline		Absorbance	Waveline			Absorbance	Waveline						Absorbance	Waveline
	P02	C	Down	P02	C	Upper		P02	C	Down	P02	C	Upper		P02	C	Down	P02	C	Upper
		3988.3	1.992		3993	2.0667			3991.9	1.9599		3676.2	2.0615			3993.3	2.0534		3993.3	1.8788
		3657.9	2.0481		3854.8	2.0386			3638.2	2.0205		1782.6	2.4665			3634	2.0965		3652.4	1.9173
		3005.2	2.0618		3659.4	2.1542			3010.5	2.0242		1391.8	2.0771			1783.3	2.577		3503.8	1.916
		1783	2.6033		3012.4	2.1414			1782.5	2.5378		1229	2.1874			1391.9	2.1955		3002.1	1.912
		1391.4	2.1827		1782.2	2.517			1391.7	2.1407		772.48	1.8106			1230.5	2.293		1783	2.3607
		1228.3	2.2811		1391.2	2.1293			1228.6	2.2437		414.3	1.8737			764.55	1.9352		1391.8	1.9607
		878.91	1.8889		1226.9	2.2361			780.16	1.8705						406.09	2.0287		1229.2	2.0614
		770.62	1.9169		878.02	1.8066			415.18	1.9481									878.59	1.6463
		401.47	1.9728		774.87	1.8389													763.77	1.6774
	P02	B	Down		416.38	1.878		P02	B	Down	P02	B	Upper		P02	B	Down		411.87	1.752
		3990.7	2.0326	P02	B	Upper			3650.1	2.0485		3993.3	2.2557			3993.3	2.206	P02	B	Upper
		3650.2	2.0727		3994.7	2.1473			3002.1	2.0502		3631.9	2.3338			3822	2.1609		3856.5	1.9159
		3012.5	2.0907		3650.8	2.2799			1782.2	2.5661		3529.3	2.3377			3658.8	2.3027		3677.9	2.0082
		1783.3	2.601		3003.3	2.2663			1390.8	2.1779		2990.2	2.2919			3533	2.3205		1784.7	2.5199
		1391.6	2.201		1781	2.611			1228	2.3016		1781.1	2.7329			2998.5	2.3187		1391.2	2.1269
		1229.7	2.3127		1390.4	2.3118			769.18	1.917		1389.3	2.3778			1784	2.729		1229.2	2.2145
		765.24	1.9349		1227.8	2.4168			414.03	2.0195		1227	2.4911			1391.4	2.3649		764.67	1.8627
					877.29	2.062						877.82	2.1089			1229.2	2.4466		404.44	1.9132
					766.81	2.0868						760.61	2.1165			877.62	2.0648
					405.29	2.1395						412.87	2.1782			772.27	2.1078
	PO3	W	Down	PO3	W	Upper		PO3	W	Down	PO3	W	Upper			433.17	2.2017
		3993.3	2.1163		3658.1	2.0011			3991.2	2.1162		1783.9	2.4665		PO3	W	Down	PO3	W	Upper
		3854.1	2.0943		3016.5	2.0089			3650.3	2.2257		1391.7	2.1105			3993.3	1.9509		3657.4	2.0117
		3659.4	2.1985		1783.3	2.5205			3000.3	2.1999		1229.8	2.2043			3856.2	1.9169		2998.4	2.0182
		3502.9	2.2036		1391.1	2.1253			1779.7	2.676		766.47	1.8595			3653.4	1.995		1783.2	2.4653
		3002.6	2.2009		1230.3	2.2283			1390.1	2.2104		418.86	1.9178			1783.5	2.5224		1391.7	2.0765
		1779.9	2.6702		772.27	1.8645			1227.4	2.3359						1391.6	2.1099		1230.2	2.176
		1390.1	2.2176		401.47	1.9072			878.11	1.8933						1229.1	2.2074		772.66	1.7984
		1227.6	2.3648						764.15	1.9213						768.11	1.8381		401.46	1.881
		769.72	1.9523						405.87	2.0283
		435.15	2.0268

## Sheet: P4_Structured
		0 Days							45 days							90 days
		Absorbance	Waveline		Absorbance	Waveline			Absorbance	Waveline						Absorbance	Waveline
	P04	C	Down	P04	C	Upper		P04	C	Down	P02	C	Upper		P04	C	Down	P04	C	Upper
		3971.2	1.8456		3988.2	2.0148			3970.9	1.828		3650.4	2.0151			3991.2	1.8629		3957.7	2.0347
		3010.5	1.8613		3653	2.0586			3009.6	1.8408		1783.7	2.3928			3651.1	1.8742		3649.5	2.0819
		1780.6	2.3898		3014.8	2.0353			1781.5	2.3568		1391.4	1.9928			3012.8	1.877		1783.8	2.4839
		1390.7	1.9288		1781.4	2.4688			1390.8	1.9082		1228.7	2.0825			1783.6	2.3408		1391.7	2.0705
		1227.3	2.065		1390.7	2.0388			1228.3	2.0373		772.51	1.7003			1391.4	1.9354		1229.4	2.1623
		764.05	1.6544		1227.5	2.1421			768.51	1.6357		411.18	1.7478			1229.5	2.0357		769.74	1.7759
		420.67	1.6971		764.65	1.7279			416.97	1.6679						767.39	1.6457		417.25	1.8353
					410.91	1.7766										425.24	1.6861
	P04	B	Down					P04	B	Down	P02	B	Upper		P04	B	Down
		3632	2.1307	P04	B	Upper			3658.7	2.1239		3675.3	1.8863			3856.7	2.1292	PO4	B	Upper
		3494.3	2.1374		3650.6	1.9633			3511.6	2.1241		3505.4	1.8915			3505.4	2.3226		3992.3	1.8729
		1784.2	2.7392		3529.8	1.9542			3012	2.1351		2997.9	1.896			3002.4	2.34		3657.1	1.9595
		1390.9	2.2306		3005.4	1.9766			1784.9	2.7301		1779.2	2.3555			1783.7	2.9549		3521.1	1.9689
		1231	2.3098		1787.8	2.2722			1390.8	2.2237		1388.4	2.03			1390.2	2.4302		3000.2	1.9943
		878.68	1.811		1466.2	2.0577			1230.3	2.3023		1224.5	2.1976			1229.8	2.5548		1786	2.2825
		776.22	1.8232		1288.4	2.0183			880.63	1.7923		876.61	1.781			877.95	1.9915		1655.1	1.9506
		411.26	1.746		879.12	1.833			769.53	1.805		764.14	1.8143			769	2.0029		1464.7	2.0863
					772.87	1.8613			419.34	1.762		418.91	1.8831			435.33	1.9031		1232.2	2.0595
					419.29	1.8496													767.3	1.9149
	P04	W	Down	PO4	W	Upper		P04	W	Down	PO2	W	Upper						540.41	1.887
		3008.6	1.7788		3987.8	1.9052			3003.7	1.7654		3976.6	1.8668		P04	W	Down		403.63	1.9998
		1782	2.2628		3664.1	1.9262			1782	2.2396		1783.4	2.2926			3000	1.8137	P04	W	Upper
		1390.9	1.8692		3004.7	1.9157			1391.5	1.848		1391.4	1.9076			1780.1	2.2824		1783.7	2.3392
		1228.3	1.9882		1782.3	2.403			1228.3	1.9659		1229.7	2.0057			1390.4	1.8717		1392	1.9397
		767.75	1.6099		1391.3	1.961			767.71	1.5829		766.06	1.635			1226.5	2.0154		1229.9	2.0284
		418.63	1.6478		1228.5	2.0704			418.9	1.6135		415.85	1.7176			877.81	1.582		769.69	1.6422
					777.15	1.6681										766.47	1.6052		407.23	1.6833
																403.01	1.6537

## Sheet: P5_Structured
Unnamed: 0	0	Days	Unnamed: 3	Unnamed: 4	Unnamed: 5	Unnamed: 6	Unnamed: 7	Unnamed: 8	45 days	Unnamed: 10	Unnamed: 11	Unnamed: 12	Unnamed: 13	Unnamed: 14	Unnamed: 15	90 days	Unnamed: 17	Unnamed: 18	Unnamed: 19	Unnamed: 20
		Absorbance	Waveline		Absorbance	Waveline			Absorbance	Waveline						Absorbance	Waveline
	P05	C	Down	P05	C	Upper		P05	C	Down	P02	C	Upper		P05	C	Down	P05	C	Upper
		3975.7	1.9631		3976.4	1.9117			3972.7	1.9651		3981	1.8821			3678.5	2.0001		3983.2	1.9623
		3650.8	1.9857		3657.7	1.9638			3676.3	1.9986		3650.2	1.9172			3007.2	2.0007		3660.3	2.0036
		3002.3	1.9778		3004.1	1.955			3001.9	1.9681		1781.9	2.3453			1782.4	2.4791		3002.8	2.0104
		1781.1	2.5032		1777.9	2.2605			1782	2.4738		1390.6	1.982			1391.1	2.0674		1783.7	2.3736
		1391.5	2.0594		1654.8	1.8498			1391.6	2.0521		1228.5	2.0961			1228.9	2.1791		1391.3	2.0735
		1227.5	2.1831		1388.9	2.0028			1228.7	2.1669		765.04	1.7537			767.48	1.799		1229	2.1637
		776.36	1.7869		1223.6	2.1528			767.16	1.7785		423.38	1.8151			411.9	1.9248		776.58	1.8352
		464.17	1.857		766.33	1.7991			401.43	1.8584									419.61	1.9161
					420.34	1.847
	P05	B	Down					P05	B	Down	P02	B	Upper		P05	B	Down
		3989.9	2.1026	P05	B	Upper			3987.9	2.0772		3856.1	2.0737			3993.3	2.0822	P05	B	Upper
		3856.3	2.061		3986.5	2.0452			3650.3	2.2111		3512.1	2.2398			3660.4	2.1748		3991.3	2.0007
		3506	2.2147		3648.2	2.2366			3008.5	2.2009		3004.4	2.2615			3504.3	2.189		3655.5	2.1178
		3005.2	2.2269		3498.9	2.2322			1784.2	2.7868		1781.9	2.7715			3005.5	2.2074		3505	2.1155
		1784.1	2.797		3215.7	2.1612			1391.8	2.2846		1391.1	2.4123			1784.2	2.7999		3009.3	2.1375
		1393	2.3135		2998.8	2.2544			1229.9	2.3704		1228	2.5363			1391.2	2.2986		1784.1	2.6951
		1230.8	2.4011		1782.9	2.8652			769.07	1.9158		770.01	2.1792			1230.9	2.3807		1390.9	2.2863
		778.63	1.9397		1391	2.4293			547.59	1.8396		401.42	2.282			772.13	1.9345		1230.1	2.395
		572.71	1.8729		1229.4	2.5338			421.54	1.8873						408.2	1.9137		765.12	2.0272
		417.27	1.9036		765.11	2.1548													417.38	2.0924
	P05	W	Down		416.11	2.3211		P05	W	Down	PO2	W	Upper
		3993.3	1.9521	PO2	W	Upper			3972.2	1.9392		3984.3	1.7774		P05	W	Down
		3869.9	1.9541		3650.4	1.8429			3004.8	1.9484		3651.1	1.8019			3988.4	1.8625	P05	W	Upper
		3012.1	1.9665		3003.7	1.8331			1779.5	2.469		1784.4	2.2659			3662	1.8854		3991.4	1.8861
		1781.3	2.4764		1780.5	2.3293			1390.1	2.0231		1392.2	1.8994			3005.4	1.8955		3678.8	1.8972
		1391	2.0379		1390.4	1.9203			1226.6	2.1674		1230.4	1.9887			1782.5	2.3107		1782.8	2.2395
		1229	2.1642		1227.2	2.0628			769.71	1.7541		775.46	1.6397			1391.3	1.9522		1465.1	1.9545
		766.39	1.7646		764.35	1.6805			417.05	1.8168		401.44	1.6987			1227.9	2.0587		1228.7	2.0389
		417.47	1.8272		428.33	1.7335										878.46	1.6508		764.61	1.7416
																764.53	1.6781		420.28	1.8096
																413.5	1.723

## Sheet: P6_Structured
Unnamed: 0	0	Days	Unnamed: 3	Unnamed: 4	Unnamed: 5	Unnamed: 6	Unnamed: 7	Unnamed: 8	45 days	Unnamed: 10	Unnamed: 11	Unnamed: 12	Unnamed: 13	Unnamed: 14	Unnamed: 15	90 days	Unnamed: 17	Unnamed: 18	Unnamed: 19	Unnamed: 20
		Absorbance	Waveline		Absorbance	Waveline			Absorbance	Waveline						Absorbance	Waveline
	P06	C	Down	P06	C	Upper		P06	C	Down	P02	C	Upper		P06	C	Down	P05	C	Upper
		3569.9	1.8015		c	2.0793				3990.1	1.8122		3985	2.053		3658.5	1.8616		3985.7	1.9346
		2968.5	1.6268		3653.5	2.1226				3001.8	1.8404		3649.6	2.0964		2999	1.8646		3652.4	1.9697
		2359.6	1.6819		3007.4	2.134				1778.6	2.3494		1783.7	2.5949		1780	2.0647		1784.2	2.4496
		1771	1.9867		1783.8	2.6545				1389.9	1.9059		1392.5	2.2114		1462.8	1.8599		1465.2	2.0752
		1461.7	1.7633		1391.6	2.2383				1225.7	2.0683		1230.3	2.2974		1221.9	1.969		1229.4	2.1534
		1141	1.9484		1229.3	2.3316				877.28	1.6229		767.54	1.9513		876.19	1.6445		769.68	1.8012
		877.88	1.5873		769.19	1.9636				773.65	1.6406		411.24	2.061		764.02	1.6653		418.99	1.8522
		767.49	1.5822		413.27	2.0765				418.97	1.6705					401.48	1.6793
	P06	B	Down					P06	B	Down	P02	B	Upper		P06	B	Down
		3622	2.4491	P06	B					3632.2	2.4534		3993.3	1.9761		3991.6	2.1586	P05	B	Upper
		3478	2.4422		3994.1	2.1188				3002	2.4739		3650.8	2.1037		3652.2	2.2883		3656.5	1.9182
		3013.8	2.4642		3871.3	2.0532				1784.6	3.0843		2997.2	2.0577		3504.3	2.3008		3510	1.9314
		2369.4	2.4745		3650.8	2.3608				1390.7	2.6082		1778.5	2.6282		3008	2.3198		3012	1.9568
		1784.8	3.0478		2955	2.3701				1234.1	2.6812		1389.4	2.2409		1784.5	2.8866		1785.7	2.3582
		1465.1	2.5647		2373.2	2.2914				776.07	2.2054		1225.2	2.4431		1391.1	2.4239		1465.4	2.0736
		1231.2	2.6505		2086.2	2.3018							767.14	2.0315		1232	2.516		1229.6	2.1402
		881.76	2.1927		1789.6	2.4719							413.13	2.1054		778.02	2.0419		768.25	1.8784
		788.64	2.2047		1672.9	2.3317										566.1	1.981		431.8	1.8711
		418.72	2.2091		1464	2.3948
	P06	W	Down		1296.1	2.3493		P06	W	Down		W	Upper
		3948.3	2.0173		1147.1	2.2904				3993.3	2.0103		3838.9	2.1544	P06	W	Down
		3004.2	2.0559		878.63	2.2012				3003.8	2.0354		3651.3	2.2224		3658.6	2.0957	Po6	W	Upper
		1782.3	2.597		723.59	2.2347				1781.5	2.6014		1783.9	2.5708		1784.8	2.5581		3857.5	2.1504
		1391.7	2.1787		520.35	2.2047				1390.8	2.157		1391.5	2.2256		1465.7	2.2027		3651.8	2.3027
		1227.3	2.3007	P06	W	Upper				1227.5	2.2739		1230.3	2.3097		1231.8	2.3		3506.6	2.2905
		769.3	1.9159		3629.5	2.2477				768.64	1.8909		766.92	1.951		777.6	1.9517		1785	2.7287
		420.3	1.9814		3497.1	2.2433				415.31	1.9848		561.94	1.9512		419.78	2.1418		1466.4	2.3515
					3003.3	2.2471							413.25	2.0359					1232.1	2.4235
					1782.4	2.6765													878.57	2.0318
					1390.8	2.2685													778.88	2.0682
					1231	2.3882													423.7	2.1642
					879.95	1.9766
					768.29	2.0108
					464.44	2.0594
