# Supplementary material for: Mechanical Performance and Artificial Aging Behavior of Reinforced 3D-Printed PLA Structures for Drone Arm Application
Source: Polymers (Basel). 2026 Apr 15;18(8):963. doi: 10.3390/polym18080963 (PMC13120529; doi:10.3390/polym18080963)
Supplement: Supplementary file 1 [file polymers-18-00963-s001.zip › polymers-4234996-supplementary/S2-Degradation index (DI) calculation including raw, normalized, and differential values.xlsx]

## Sheet: Settings
Item	Definition
Input spectra format	CSV with ';' separator and ',' decimal; 6 spectra columns (PO1–PO6) + wavenumber
OH window (cm^-1)	3500–3700
C=O window (cm^-1)	1750–1800
Baseline correction	Linear baseline between window endpoints; corrected = y − baseline(w)
Peak height definition	max(corrected) within the window
Area definition	∫ |corrected| dw (trapezoidal)
Raw ratio (R_peak)	OH_peak / CO_peak
Raw ratio (R_area)	OH_area / CO_area
Normalized DI (reported)	DI = R / R(0d) within same Material × Surface × PO
Δ definitions	Δ45–0 = DI(45)−DI(0); Δ90–0 = DI(90)−DI(0); Δ90–45 = DI(90)−DI(45)
U−D definition	U−D = DI(Upper)−DI(Lower) at same Material × PO × Day

## Sheet: All_Raw_and_Normalized
Material	Day	Surface	PO	OH_peak	CO_peak	R_peak	OH_area	CO_area	R_area	SourceFile	Column	R_peak_0	R_area_0	DI_peak_norm	DI_area_norm
C	0	U	PO1	0.0396224	0.459949	0.0861453	3.19485	10.2986	0.310221	C0-gore.csv	po1c1	0.0861453	0.310221	1	1
C	0	U	PO2	0.0631112	0.453103	0.139287	5.1294	10.3641	0.494917	C0-gore.csv	po2c1	0.139287	0.494917	1	1
C	0	U	PO3	0.0713915	0.474074	0.150591	5.34468	10.7294	0.498136	C0-gore.csv	po3c1	0.150591	0.498136	1	1
C	0	U	PO4	0.0508363	0.533587	0.0952726	4.61077	11.9418	0.386105	C0-gore.csv	po4c1	0.0952726	0.386105	1	1
C	0	U	PO5	0.0432131	0.389762	0.11087	2.96799	9.22252	0.32182	C0-gore.csv	po5c1	0.11087	0.32182	1	1
C	0	U	PO6	0.0363765	0.516096	0.070484	3.22191	11.7145	0.275036	C0-gore.csv	po6c1	0.070484	0.275036	1	1
C	0	D	PO1	0.0376569	0.382167	0.0985351	2.87773	9.11745	0.315628	C0- dole.csv	po2c1d	0.0985351	0.315628	1	1
C	0	D	PO2	0.0337995	0.536056	0.0630523	2.5913	11.5225	0.22489	C0- dole.csv	po3c1d	0.0630523	0.22489	1	1
C	0	D	PO3	0.0264537	0.573581	0.0461203	1.5226	12.8367	0.118613	C0- dole.csv	po5c1d	0.0461203	0.118613	1	1
C	0	D	PO4	0.036313	0.279771	0.129796	2.86128	6.6696	0.429004	C0- dole.csv	po1c1d	0.129796	0.429004	1	1
C	0	D	PO5	0.0238235	0.588692	0.0404685	1.47249	13.0432	0.112893	C0- dole.csv	po4c1d	0.0404685	0.112893	1	1
C	0	D	PO6	0.0438706	0.309099	0.141931	5.19022	7.46981	0.694827	C0- dole.csv	po6c1d pon	0.141931	0.694827	1	1
C	45	U	PO1	0.0378779	0.443237	0.0854576	2.58359	10.2502	0.252053	C45-gore.csv	poc1 45	0.0861453	0.310221	0.992018	0.812494
C	45	U	PO2	0.0400005	0.432901	0.0924011	4.19755	9.89075	0.424391	C45-gore.csv	poc2 45	0.139287	0.494917	0.663388	0.8575
C	45	U	PO3	0.0659567	0.470577	0.140161	4.50211	10.901	0.413001	C45-gore.csv	poc3 45	0.150591	0.498136	0.930739	0.829093
C	45	U	PO4	0.0651012	0.476068	0.136748	3.37485	10.7503	0.313931	C45-gore.csv	poc4 45	0.0952726	0.386105	1.43533	0.813071
C	45	U	PO5	0.0316641	0.46413	0.0682225	2.21707	10.6755	0.207679	C45-gore.csv	poc5 45	0.11087	0.32182	0.615335	0.645325
C	45	U	PO6	0.0355795	0.476732	0.074632	2.30326	10.625	0.216776	C45-gore.csv	poc6 45	0.070484	0.275036	1.05885	0.788173
C	45	D	PO1	0.046893	0.535806	0.0875186	1.94906	11.9856	0.162617	C45-dole.csv	poc5 45d	0.0985351	0.315628	0.888197	0.515216
C	45	D	PO2	0.0484662	0.400811	0.12092	2.96198	9.51016	0.311454	C45-dole.csv	poc1 45d	0.0630523	0.22489	1.91778	1.38492
C	45	D	PO3	0.0458657	0.401996	0.114095	3.50336	9.61906	0.36421	C45-dole.csv	poc2 45d	0.0461203	0.118613	2.47386	3.07058
C	45	D	PO4	0.0332683	0.518157	0.0642051	2.75231	11.5417	0.238467	C45-dole.csv	poc3 45d	0.129796	0.429004	0.494662	0.555862
C	45	D	PO5	0.0205937	0.555308	0.0370852	1.25083	12.4337	0.1006	C45-dole.csv	poc4 45d	0.0404685	0.112893	0.916398	0.891107
C	45	D	PO6	0.0253305	0.563674	0.0449383	1.51958	12.9152	0.117658	C45-dole.csv	poc6 45d	0.141931	0.694827	0.316622	0.169334
C	90	U	PO1	0.0501138	0.443249	0.11306	3.06815	9.86721	0.310944	C90-gore.csv	po1c2 90 dana vestacki	0.0861453	0.310221	1.31244	1.00233
C	90	U	PO2	0.0401596	0.44668	0.0899069	2.75825	9.9064	0.278431	C90-gore.csv	po2c2 90 dana vestacki	0.139287	0.494917	0.645481	0.562581
C	90	U	PO3	0.0447531	0.487789	0.0917468	2.46949	10.914	0.226269	C90-gore.csv	po3c2 90 dana vestacki	0.150591	0.498136	0.609243	0.454231
C	90	U	PO4	0.0517391	0.476377	0.10861	3.2367	10.8747	0.297635	C90-gore.csv	po4c2 90 dana vestacki	0.0952726	0.386105	1.13999	0.770866
C	90	U	PO5	0.0411007	0.385127	0.10672	2.88594	9.16917	0.314744	C90-gore.csv	po5c2 90 dana vestacki	0.11087	0.32182	0.962564	0.978012
C	90	U	PO6	0.0407408	0.459868	0.0885923	2.89489	10.1146	0.286208	C90-gore.csv	po6c2 90 dana vestacki	0.070484	0.275036	1.25691	1.04062
C	90	D	PO1	0.0501138	0.443249	0.11306	3.06815	9.86721	0.310944	C90-dole.csv	po1c2 90 dana vestacki	0.0985351	0.315628	1.14741	0.985159
C	90	D	PO2	0.0347917	0.514134	0.0676705	2.57314	11.5236	0.223294	C90-dole.csv	poc2 90 dana vestacki nalicje	0.0630523	0.22489	1.07324	0.992904
C	90	D	PO3	0.0371805	0.48788	0.0762082	2.38382	10.6041	0.224801	C90-dole.csv	po3c2 90 dana vestacki nalicje	0.0461203	0.118613	1.65238	1.89525
C	90	D	PO4	0.0168149	0.494967	0.0339717	1.40238	11.0411	0.127015	C90-dole.csv	po4c2 90 dana vestacki nalicje	0.129796	0.429004	0.261732	0.29607
C	90	D	PO5	0.0252129	0.515866	0.0488749	1.26206	11.4026	0.110682	C90-dole.csv	po5c2 90 dana vestacki nalicje	0.0404685	0.112893	1.20773	0.980413
C	90	D	PO6	0.0339089	0.291228	0.116434	1.64778	7.00364	0.235274	C90-dole.csv	po6c2 90 dana vestacki nalicje	0.141931	0.694827	0.82036	0.338609
B	0	U	PO1	0.0832492	0.457091	0.182128	5.85521	10.5202	0.556566	B0-gore.csv	po1b1	0.182128	0.556566	1	1
B	0	U	PO2	0.0760705	0.462566	0.164453	6.17801	10.3897	0.594631	B0-gore.csv	po2b1	0.164453	0.594631	1	1
B	0	U	PO3	0.0977302	0.405221	0.241177	5.62443	9.30069	0.604733	B0-gore.csv	po3b1	0.241177	0.604733	1	1
B	0	U	PO4	0.0798989	0.259878	0.307448	5.67001	6.20407	0.913918	B0-gore.csv	po4b1	0.307448	0.913918	1	1
B	0	U	PO5	0.108441	0.560001	0.193644	6.99441	11.5706	0.604497	B0-gore.csv	po5b1	0.193644	0.604497	1	1
B	0	U	PO6	0.164275	0.161842	1.01504	13.4191	4.27094	3.14196	B0-gore.csv	po6b1	1.01504	3.14196	1	1
B	0	D	PO1	0.0433129	0.544069	0.0796093	2.82374	12.1005	0.233358	B0-dole.csv	po1b1d	0.0796093	0.233358	1	1
B	0	D	PO2	0.0493218	0.487324	0.101209	3.16572	11.1376	0.284236	B0-dole.csv	po2b1d	0.101209	0.284236	1	1
B	0	D	PO3	0.0330471	0.501941	0.0658386	2.47268	11.6505	0.212239	B0-dole.csv	po3b1d	0.0658386	0.212239	1	1
B	0	D	PO4	0.0528962	0.578081	0.0915031	4.09368	12.0335	0.340192	B0-dole.csv	po4b1d	0.0915031	0.340192	1	1
B	0	D	PO5	0.0654345	0.55704	0.117468	5.16479	11.464	0.450523	B0-dole.csv	po5b1d	0.117468	0.450523	1	1
B	0	D	PO6	0.122822	0.550906	0.222946	6.96624	11.4368	0.609106	B0-dole.csv	po6b1d	0.222946	0.609106	1	1
B	45	U	PO1	0.0706533	0.509234	0.138744	5.78474	11.6493	0.496575	B45-gore.csv	pob1 45	0.182128	0.556566	0.761793	0.892212
B	45	U	PO2	0.0879499	0.435987	0.201726	6.50298	10.1525	0.640528	B45-gore.csv	pob2 45	0.164453	0.594631	1.22665	1.07719
B	45	U	PO3	0.0751599	0.476681	0.157674	7.09486	11.0942	0.639509	B45-gore.csv	pob3 45	0.241177	0.604733	0.653766	1.05751
B	45	U	PO4	0.0701106	0.470966	0.148865	5.19287	10.6364	0.488218	B45-gore.csv	pob4 45	0.307448	0.913918	0.484197	0.534204
B	45	U	PO5	0.0752091	0.498184	0.150966	6.17987	11.1004	0.556725	B45-gore.csv	pob5 45	0.193644	0.604497	0.779609	0.920972
B	45	U	PO6	0.0840518	0.553374	0.15189	7.81757	12.4672	0.627051	B45-gore.csv	pob6 45	1.01504	3.14196	0.14964	0.199573
B	45	D	PO1	0.0516463	0.560593	0.0921279	3.44101	12.7227	0.270463	B45-dole.csv	pob1 45d	0.0796093	0.233358	1.15725	1.15901
B	45	D	PO2	0.0583026	0.465241	0.125317	4.0186	10.6562	0.377115	B45-dole.csv	pob2 45d	0.101209	0.284236	1.2382	1.32677
B	45	D	PO3	0.0467972	0.528287	0.0885829	2.05712	12.051	0.170702	B45-dole.csv	pob3 45d	0.0658386	0.212239	1.34546	0.80429
B	45	D	PO4	0.0655657	0.567774	0.115478	4.59965	11.9038	0.386401	B45-dole.csv	pob4 45d	0.0915031	0.340192	1.26202	1.13583
B	45	D	PO5	0.0925662	0.577316	0.160339	5.4834	11.9333	0.459502	B45-dole.csv	pob5 45d	0.117468	0.450523	1.36495	1.01993
B	45	D	PO6	0.112468	0.573229	0.196201	6.74584	11.2143	0.601538	B45-dole.csv	pob6 45d	0.222946	0.609106	0.88004	0.987575
B	90	U	PO1	0.0633296	0.427575	0.148113	5.2109	9.62666	0.541299	B90-gore.csv	po1b2 90 dana vestacki	0.182128	0.556566	0.813237	0.972568
B	90	U	PO2	0.0634908	0.419331	0.15141	4.46189	9.45218	0.472049	B90-gore.csv	po2b2 90 dana vestacki	0.164453	0.594631	0.920686	0.793851
B	90	U	PO3	0.0468708	0.459739	0.101951	3.57925	10.1596	0.352303	B90-gore.csv	po3b2 90 dana vestacki	0.241177	0.604733	0.422722	0.582577
B	90	U	PO4	0.0606788	0.272876	0.222368	4.48522	6.64365	0.675114	B90-gore.csv	po4b2 90 dana vestacki	0.307448	0.913918	0.72327	0.738703
B	90	U	PO5	0.0908688	0.516476	0.17594	5.18055	11.0838	0.467397	B90-gore.csv	po5b2 90 dana vestacki	0.193644	0.604497	0.908575	0.7732
B	90	U	PO6	0.0652101	0.370536	0.175989	4.18661	8.36977	0.500206	B90-gore.csv	po6b2 90 dana vestacki	1.01504	3.14196	0.173382	0.159202
B	90	D	PO1	0.0541641	0.509793	0.106247	2.91708	11.3156	0.257792	B90-dole.csv	po1b2 90 dana vestacki nalicje	0.0796093	0.233358	1.33461	1.10471
B	90	D	PO2	0.0417011	0.46992	0.0887408	3.19108	10.4576	0.305146	B90-dole.csv	po2b2 90 dana vestacki nalicje	0.101209	0.284236	0.876804	1.07356
B	90	D	PO3	0.0883529	0.441682	0.200037	6.64623	10.1742	0.653244	B90-dole.csv	po3b2 90 dana vestacki nalicje	0.0658386	0.212239	3.0383	3.07787
B	90	D	PO4	0.083989	0.592874	0.141664	6.40579	11.941	0.536454	B90-dole.csv	po4b2 90 dana vestacki nalicje	0.0915031	0.340192	1.54819	1.57692
B	90	D	PO5	0.067592	0.581348	0.116268	4.61589	12.0667	0.382532	B90-dole.csv	po5b2 90 dana vestacki nalicje	0.117468	0.450523	0.98978	0.849085
B	90	D	PO6	0.0882439	0.548735	0.160813	5.03079	11.6842	0.430563	B90-dole.csv	po6b2 90 dana vestacki nalicje	0.222946	0.609106	0.721312	0.706878
W	0	U	PO1	0.0827983	0.429596	0.192735	4.99067	10.1602	0.4912	W0-gore.csv	po1w1	0.192735	0.4912	1	1
W	0	U	PO2	0.0532533	0.468355	0.113703	3.90723	10.3654	0.376949	W0-gore.csv	po2w1	0.113703	0.376949	1	1
W	0	U	PO3	0.0460138	0.500237	0.0919839	3.98623	11.0045	0.362238	W0-gore.csv	po3w1	0.0919839	0.362238	1	1
W	0	U	PO4	0.0312879	0.538897	0.0580592	2.79091	11.8882	0.234763	W0-gore.csv	po4w1	0.0580592	0.234763	1	1
W	0	U	PO5	0.048219	0.525359	0.0917829	2.67027	12.0421	0.221745	W0-gore.csv	po5w1	0.0917829	0.221745	1	1
W	0	U	PO6	0.0827772	0.491299	0.168486	5.80572	10.9103	0.532132	W0-gore.csv	po6w1	0.168486	0.532132	1	1
W	0	D	PO1	0.0553563	0.513858	0.107727	3.48935	11.3856	0.30647	W0-dole.csv	po1w1d	0.107727	0.30647	1	1
W	0	D	PO2	0.0295578	0.46492	0.063576	2.03415	10.7251	0.189663	W0-dole.csv	po2w1d	0.063576	0.189663	1	1
W	0	D	PO3	0.0688098	0.563716	0.122065	4.37875	13.1121	0.333948	W0-dole.csv	po3w1d	0.122065	0.333948	1	1
W	0	D	PO4	0.0187264	0.500634	0.0374054	1.08753	11.5267	0.0943491	W0-dole.csv	po4w1d	0.0374054	0.0943491	1	1
W	0	D	PO5	0.0244473	0.56286	0.0434341	1.63809	12.5007	0.13104	W0-dole.csv	po5w1d	0.0434341	0.13104	1	1
W	0	D	PO6	0.0209746	0.544753	0.0385029	1.6886	12.2615	0.137716	W0-dole.csv	po6w1d	0.0385029	0.137716	1	1
W	45	U	PO1	0.0605871	0.475442	0.127433	4.46131	10.7828	0.413744	W45-gore.csv	po1w 45	0.192735	0.4912	0.661181	0.842313
W	45	U	PO2	0.0325375	0.435799	0.0746617	2.34346	9.77394	0.239767	W45-gore.csv	pow2 45	0.113703	0.376949	0.656639	0.636073
W	45	U	PO3	0.0293556	0.451396	0.0650329	2.66571	10.2689	0.259591	W45-gore.csv	pow3 45	0.0919839	0.362238	0.707003	0.716631
W	45	U	PO4	0.0242946	0.46471	0.0522791	1.66709	10.4718	0.159198	W45-gore.csv	pow4 45	0.0580592	0.234763	0.900446	0.678123
W	45	U	PO5	0.0278338	0.452064	0.0615706	2.07966	10.2475	0.202942	W45-gore.csv	pow5 45	0.0917829	0.221745	0.670829	0.915207
W	45	U	PO6	0.052078	0.432811	0.120325	4.2941	10.2605	0.418507	W45-gore.csv	pow6 45	0.168486	0.532132	0.714153	0.786472
W	45	D	PO1	0.0475731	0.571239	0.0832807	2.8063	13.1131	0.214007	W45-dole.csv	po1w 45d	0.107727	0.30647	0.773073	0.698296
W	45	D	PO2	0.0318116	0.451119	0.070517	2.06795	10.6081	0.194941	W45-dole.csv	pow2 45d	0.063576	0.189663	1.10918	1.02783
W	45	D	PO3	0.07656	0.582155	0.131511	4.21528	12.6881	0.332222	W45-dole.csv	pow3 45d	0.122065	0.333948	1.07739	0.994832
W	45	D	PO4	0.0222522	0.489929	0.0454192	1.84272	11.1938	0.164619	W45-dole.csv	pow4 45d	0.0374054	0.0943491	1.21424	1.74479
W	45	D	PO5	0.0191343	0.579489	0.0330192	1.21186	12.9485	0.0935904	W45-dole.csv	pow5 45d	0.0434341	0.13104	0.760213	0.714213
W	45	D	PO6	0.0274502	0.564376	0.0486381	1.87357	12.5221	0.149621	W45-dole.csv	pow6 45d	0.0385029	0.137716	1.26323	1.08645
W	90	U	PO1	0.0446223	0.449754	0.0992148	3.12657	10.5612	0.296043	W90-gore.csv	po1w2 90 dana vestacki	0.192735	0.4912	0.514772	0.602694
W	90	U	PO2	0.0433565	0.490932	0.0883147	3.86502	11.05	0.349776	W90-gore.csv	po2w2 90 dana vestacki	0.113703	0.376949	0.776714	0.927914
W	90	U	PO3	0.0503952	0.4798	0.105034	4.3785	10.85	0.403548	W90-gore.csv	po3w2 90 dana vestacki	0.0919839	0.362238	1.14187	1.11404
W	90	U	PO4	0.0219432	0.469898	0.0466977	1.95669	10.3675	0.188734	W90-gore.csv	po4w2 90 dana vestacki	0.0580592	0.234763	0.804313	0.803933
W	90	U	PO5	0.0228454	0.377965	0.0604431	1.81731	8.82971	0.205817	W90-gore.csv	po5w2 90 dana vestacki	0.0917829	0.221745	0.658544	0.928172
W	90	U	PO6	0.104483	0.447991	0.233225	5.18007	10.0372	0.516088	W90-gore.csv	po6w2 90 dana vestacki	0.168486	0.532132	1.38424	0.969851
W	90	D	PO1	0.078214	0.502595	0.15562	6.31229	11.054	0.571044	W90-dole.csv	po1w2 90 dana vestacki nalicje	0.107727	0.30647	1.44458	1.8633
W	90	D	PO2	0.0279097	0.511997	0.0545116	1.5251	11.5763	0.131744	W90-dole.csv	po2w2 90 dana vestacki nalicje	0.063576	0.189663	0.857424	0.694622
W	90	D	PO3	0.0475023	0.511928	0.092791	3.54033	11.2148	0.315683	W90-dole.csv	po3w2 90 dana vestacki nalicje	0.122065	0.333948	0.760179	0.945304
W	90	D	PO4	0.0202509	0.528881	0.0382902	1.93969	12.0895	0.160444	W90-dole.csv	po4w2 90 dana vestacki nalicje	0.0374054	0.0943491	1.02366	1.70054
W	90	D	PO5	0.0356988	0.452449	0.0789012	2.4815	10.6492	0.233022	W90-dole.csv	po5w2 90 dana vestacki nalicje	0.0434341	0.13104	1.81657	1.77825
W	90	D	PO6	0.0365211	0.435421	0.0838753	2.56401	9.93156	0.258168	W90-dole.csv	po6w2 90 dana vestacki nalicje	0.0385029	0.137716	2.17842	1.87464

## Sheet: Deltas_DI_peak_norm
Material	Surface	PO	0d	45d	90d	Δ45–0	Δ90–0	Δ90–45
B	D	PO1	1	1.15725	1.33461	0.15725	0.334609	0.177359
B	D	PO2	1	1.2382	0.876804	0.238196	-0.123196	-0.361391
B	D	PO3	1	1.34546	3.0383	0.345456	2.0383	1.69285
B	D	PO4	1	1.26202	1.54819	0.262016	0.54819	0.286173
B	D	PO5	1	1.36495	0.98978	0.364955	-0.0102201	-0.375175
B	D	PO6	1	0.88004	0.721312	-0.11996	-0.278688	-0.158727
B	U	PO1	1	0.761793	0.813237	-0.238207	-0.186763	0.0514436
B	U	PO2	1	1.22665	0.920686	0.226648	-0.0793136	-0.305961
B	U	PO3	1	0.653766	0.422722	-0.346234	-0.577278	-0.231044
B	U	PO4	1	0.484197	0.72327	-0.515803	-0.27673	0.239073
B	U	PO5	1	0.779609	0.908575	-0.220391	-0.0914252	0.128966
B	U	PO6	1	0.14964	0.173382	-0.85036	-0.826618	0.0237419
C	D	PO1	1	0.888197	1.14741	-0.111803	0.147411	0.259213
C	D	PO2	1	1.91778	1.07324	0.917782	0.0732442	-0.844537
C	D	PO3	1	2.47386	1.65238	1.47386	0.65238	-0.821477
C	D	PO4	1	0.494662	0.261732	-0.505338	-0.738268	-0.23293
C	D	PO5	1	0.916398	1.20773	-0.0836024	0.207728	0.29133
C	D	PO6	1	0.316622	0.82036	-0.683378	-0.17964	0.503738
C	U	PO1	1	0.992018	1.31244	-0.00798249	0.312437	0.32042
C	U	PO2	1	0.663388	0.645481	-0.336612	-0.354519	-0.017907
C	U	PO3	1	0.930739	0.609243	-0.0692609	-0.390757	-0.321496
C	U	PO4	1	1.43533	1.13999	0.43533	0.139988	-0.295342
C	U	PO5	1	0.615335	0.962564	-0.384665	-0.0374358	0.347229
C	U	PO6	1	1.05885	1.25691	0.0588511	0.256913	0.198062
W	D	PO1	1	0.773073	1.44458	-0.226927	0.444583	0.67151
W	D	PO2	1	1.10918	0.857424	0.109177	-0.142576	-0.251753
W	D	PO3	1	1.07739	0.760179	0.07739	-0.239821	-0.317211
W	D	PO4	1	1.21424	1.02366	0.214245	0.0236556	-0.190589
W	D	PO5	1	0.760213	1.81657	-0.239787	0.816572	1.05636
W	D	PO6	1	1.26323	2.17842	0.263233	1.17842	0.915184
W	U	PO1	1	0.661181	0.514772	-0.338819	-0.485228	-0.146409
W	U	PO2	1	0.656639	0.776714	-0.343361	-0.223286	0.120076
W	U	PO3	1	0.707003	1.14187	-0.292997	0.141873	0.43487
W	U	PO4	1	0.900446	0.804313	-0.0995544	-0.195687	-0.096133
W	U	PO5	1	0.670829	0.658544	-0.329171	-0.341456	-0.0122849
W	U	PO6	1	0.714153	1.38424	-0.285847	0.38424	0.670087

## Sheet: Deltas_DI_area_norm
Material	Surface	PO	0d	45d	90d	Δ45–0	Δ90–0	Δ90–45
B	D	PO1	1	1.15901	1.10471	0.159005	0.104705	-0.0542999
B	D	PO2	1	1.32677	1.07356	0.326765	0.0735639	-0.253201
B	D	PO3	1	0.80429	3.07787	-0.19571	2.07787	2.27358
B	D	PO4	1	1.13583	1.57692	0.135833	0.576918	0.441086
B	D	PO5	1	1.01993	0.849085	0.0199306	-0.150915	-0.170846
B	D	PO6	1	0.987575	0.706878	-0.0124253	-0.293122	-0.280697
B	U	PO1	1	0.892212	0.972568	-0.107788	-0.0274315	0.0803567
B	U	PO2	1	1.07719	0.793851	0.0771851	-0.206149	-0.283334
B	U	PO3	1	1.05751	0.582577	0.0575063	-0.417423	-0.474929
B	U	PO4	1	0.534204	0.738703	-0.465796	-0.261297	0.204499
B	U	PO5	1	0.920972	0.7732	-0.0790278	-0.2268	-0.147772
B	U	PO6	1	0.199573	0.159202	-0.800427	-0.840798	-0.0403712
C	D	PO1	1	0.515216	0.985159	-0.484784	-0.0148407	0.469943
C	D	PO2	1	1.38492	0.992904	0.384919	-0.0070963	-0.392016
C	D	PO3	1	3.07058	1.89525	2.07058	0.895255	-1.17532
C	D	PO4	1	0.555862	0.29607	-0.444138	-0.70393	-0.259793
C	D	PO5	1	0.891107	0.980413	-0.108893	-0.0195868	0.089306
C	D	PO6	1	0.169334	0.338609	-0.830666	-0.661391	0.169274
C	U	PO1	1	0.812494	1.00233	-0.187506	0.00233038	0.189836
C	U	PO2	1	0.8575	0.562581	-0.1425	-0.437419	-0.294919
C	U	PO3	1	0.829093	0.454231	-0.170907	-0.545769	-0.374862
C	U	PO4	1	0.813071	0.770866	-0.186929	-0.229134	-0.0422053
C	U	PO5	1	0.645325	0.978012	-0.354675	-0.0219879	0.332687
C	U	PO6	1	0.788173	1.04062	-0.211827	0.0406186	0.252446
W	D	PO1	1	0.698296	1.8633	-0.301704	0.863297	1.165
W	D	PO2	1	1.02783	0.694622	0.0278322	-0.305378	-0.33321
W	D	PO3	1	0.994832	0.945304	-0.00516849	-0.0546956	-0.0495271
W	D	PO4	1	1.74479	1.70054	0.744788	0.700537	-0.0442506
W	D	PO5	1	0.714213	1.77825	-0.285787	0.778251	1.06404
W	D	PO6	1	1.08645	1.87464	0.0864474	0.87464	0.788193
W	U	PO1	1	0.842313	0.602694	-0.157687	-0.397306	-0.239619
W	U	PO2	1	0.636073	0.927914	-0.363927	-0.0720857	0.291842
W	U	PO3	1	0.716631	1.11404	-0.283369	0.114041	0.39741
W	U	PO4	1	0.678123	0.803933	-0.321877	-0.196067	0.12581
W	U	PO5	1	0.915207	0.928172	-0.0847928	-0.0718279	0.0129648
W	U	PO6	1	0.786472	0.969851	-0.213528	-0.0301493	0.183378

## Sheet: UpperMinusLower_DI_peak
Material	PO	Day	D	U	U−D
B	PO1	0	1	1	0
B	PO1	45	1.15725	0.761793	-0.395457
B	PO1	90	1.33461	0.813237	-0.521373
B	PO2	0	1	1	0
B	PO2	45	1.2382	1.22665	-0.0115478
B	PO2	90	0.876804	0.920686	0.0438822
B	PO3	0	1	1	0
B	PO3	45	1.34546	0.653766	-0.69169
B	PO3	90	3.0383	0.422722	-2.61558
B	PO4	0	1	1	0
B	PO4	45	1.26202	0.484197	-0.777819
B	PO4	90	1.54819	0.72327	-0.824919
B	PO5	0	1	1	0
B	PO5	45	1.36495	0.779609	-0.585346
B	PO5	90	0.98978	0.908575	-0.0812051
B	PO6	0	1	1	0
B	PO6	45	0.88004	0.14964	-0.7304
B	PO6	90	0.721312	0.173382	-0.547931
C	PO1	0	1	1	0
C	PO1	45	0.888197	0.992018	0.10382
C	PO1	90	1.14741	1.31244	0.165026
C	PO2	0	1	1	0
C	PO2	45	1.91778	0.663388	-1.25439
C	PO2	90	1.07324	0.645481	-0.427764
C	PO3	0	1	1	0
C	PO3	45	2.47386	0.930739	-1.54312
C	PO3	90	1.65238	0.609243	-1.04314
C	PO4	0	1	1	0
C	PO4	45	0.494662	1.43533	0.940668
C	PO4	90	0.261732	1.13999	0.878256
C	PO5	0	1	1	0
C	PO5	45	0.916398	0.615335	-0.301062
C	PO5	90	1.20773	0.962564	-0.245163
C	PO6	0	1	1	0
C	PO6	45	0.316622	1.05885	0.742229
C	PO6	90	0.82036	1.25691	0.436553
W	PO1	0	1	1	0
W	PO1	45	0.773073	0.661181	-0.111892
W	PO1	90	1.44458	0.514772	-0.929811
W	PO2	0	1	1	0
W	PO2	45	1.10918	0.656639	-0.452538
W	PO2	90	0.857424	0.776714	-0.0807096
W	PO3	0	1	1	0
W	PO3	45	1.07739	0.707003	-0.370387
W	PO3	90	0.760179	1.14187	0.381695
W	PO4	0	1	1	0
W	PO4	45	1.21424	0.900446	-0.313799
W	PO4	90	1.02366	0.804313	-0.219343
W	PO5	0	1	1	0
W	PO5	45	0.760213	0.670829	-0.0893836
W	PO5	90	1.81657	0.658544	-1.15803
W	PO6	0	1	1	0
W	PO6	45	1.26323	0.714153	-0.54908
W	PO6	90	2.17842	1.38424	-0.794177

## Sheet: UpperMinusLower_DI_area
Material	PO	Day	D	U	U−D
B	PO1	0	1	1	0
B	PO1	45	1.15901	0.892212	-0.266793
B	PO1	90	1.10471	0.972568	-0.132137
B	PO2	0	1	1	0
B	PO2	45	1.32677	1.07719	-0.24958
B	PO2	90	1.07356	0.793851	-0.279713
B	PO3	0	1	1	0
B	PO3	45	0.80429	1.05751	0.253216
B	PO3	90	3.07787	0.582577	-2.49529
B	PO4	0	1	1	0
B	PO4	45	1.13583	0.534204	-0.601629
B	PO4	90	1.57692	0.738703	-0.838215
B	PO5	0	1	1	0
B	PO5	45	1.01993	0.920972	-0.0989584
B	PO5	90	0.849085	0.7732	-0.0758848
B	PO6	0	1	1	0
B	PO6	45	0.987575	0.199573	-0.788002
B	PO6	90	0.706878	0.159202	-0.547676
C	PO1	0	1	1	0
C	PO1	45	0.515216	0.812494	0.297278
C	PO1	90	0.985159	1.00233	0.017171
C	PO2	0	1	1	0
C	PO2	45	1.38492	0.8575	-0.52742
C	PO2	90	0.992904	0.562581	-0.430323
C	PO3	0	1	1	0
C	PO3	45	3.07058	0.829093	-2.24149
C	PO3	90	1.89525	0.454231	-1.44102
C	PO4	0	1	1	0
C	PO4	45	0.555862	0.813071	0.257209
C	PO4	90	0.29607	0.770866	0.474796
C	PO5	0	1	1	0
C	PO5	45	0.891107	0.645325	-0.245783
C	PO5	90	0.980413	0.978012	-0.00240116
C	PO6	0	1	1	0
C	PO6	45	0.169334	0.788173	0.618839
C	PO6	90	0.338609	1.04062	0.70201
W	PO1	0	1	1	0
W	PO1	45	0.698296	0.842313	0.144017
W	PO1	90	1.8633	0.602694	-1.2606
W	PO2	0	1	1	0
W	PO2	45	1.02783	0.636073	-0.39176
W	PO2	90	0.694622	0.927914	0.233292
W	PO3	0	1	1	0
W	PO3	45	0.994832	0.716631	-0.2782
W	PO3	90	0.945304	1.11404	0.168737
W	PO4	0	1	1	0
W	PO4	45	1.74479	0.678123	-1.06667
W	PO4	90	1.70054	0.803933	-0.896605
W	PO5	0	1	1	0
W	PO5	45	0.714213	0.915207	0.200994
W	PO5	90	1.77825	0.928172	-0.850079
W	PO6	0	1	1	0
W	PO6	45	1.08645	0.786472	-0.299975
W	PO6	90	1.87464	0.969851	-0.904789

## Sheet: Example_OH_Window
Wavenumber	Abs	Baseline	Corrected
3501.02	1.97077	1.97077	0
3503.06	1.97214	1.9703	0.00183383
3505.1	1.97323	1.96984	0.00338665
3507.14	1.97354	1.96938	0.00415748
3509.18	1.97073	1.96891	0.00182031
3511.22	1.96587	1.96845	-0.00257764
3513.26	1.96197	1.96799	-0.00602081
3515.3	1.95983	1.96753	-0.00769298
3517.34	1.96205	1.96706	-0.00501416
3519.38	1.96786	1.9666	0.0012639
3521.42	1.96906	1.96614	0.00292073
3523.46	1.9659	1.96567	0.000221553
3525.5	1.9679	1.96521	0.00269138
3527.54	1.96991	1.96475	0.00516421
3529.58	1.96419	1.96429	-9.5739e-05
3531.62	1.96024	1.96382	-0.00358391
3533.66	1.96003	1.96336	-0.00333308
3535.7	1.95695	1.9629	-0.00594826
3537.74	1.95405	1.96243	-0.0083852
3539.78	1.95627	1.96197	-0.00570538
3541.82	1.96146	1.96151	-5.25491e-05
3543.86	1.96276	1.96105	0.00171428
3545.9	1.96181	1.96058	0.00122711
3547.95	1.96427	1.96012	0.00414616
3549.99	1.96421	1.95966	0.00455699
3552.03	1.96018	1.95919	0.000984814
3554.07	1.95911	1.95873	0.000373641
3556.11	1.96314	1.95827	0.00486969
3558.15	1.96708	1.95781	0.00927052
3560.19	1.96436	1.95734	0.00702235
3562.23	1.95672	1.95688	-0.000160824
3564.27	1.95279	1.95642	-0.003629
3566.31	1.95718	1.95595	0.00122306
3568.35	1.96448	1.95549	0.00898588
3570.39	1.96628	1.95503	0.0112487
3572.43	1.96432	1.95457	0.00975554
3574.47	1.96356	1.9541	0.00945659
3576.51	1.96235	1.95364	0.00871442
3578.55	1.96024	1.95318	0.00706525
3580.59	1.96301	1.95271	0.0102951
3582.63	1.96955	1.95225	0.0173039
3584.67	1.974	1.95179	0.022214
3586.71	1.97383	1.95133	0.0225088
3588.75	1.96931	1.95086	0.0184506
3590.79	1.96567	1.9504	0.0152734
3592.83	1.96376	1.94994	0.0138235
3594.87	1.96115	1.94947	0.0116783
3596.91	1.95831	1.94901	0.00930215
3598.95	1.95734	1.94855	0.00879197
3600.99	1.96175	1.94809	0.0136688
3603.03	1.96656	1.94762	0.0189419
3605.07	1.96491	1.94716	0.0177557
3607.11	1.96176	1.9467	0.0150675
3609.15	1.96134	1.94623	0.0151103
3611.19	1.95892	1.94577	0.0131464
3613.23	1.95791	1.94531	0.0126052
3615.27	1.96233	1.94484	0.017488
3617.31	1.96304	1.94438	0.0186539
3619.35	1.9598	1.94392	0.0158777
3621.39	1.96194	1.94346	0.0184798
3623.43	1.96779	1.94299	0.0247926
3625.47	1.97357	1.94253	0.0310344
3627.51	1.97471	1.94207	0.0326472
3629.55	1.97083	1.9416	0.0292283
3631.59	1.96848	1.94114	0.0273341
3633.63	1.96753	1.94068	0.0268549
3635.67	1.96877	1.94022	0.0285568
3637.71	1.97229	1.93975	0.0325386
3639.76	1.97413	1.93929	0.0348447
3641.8	1.97233	1.93883	0.0335015
3643.84	1.96877	1.93836	0.0304003
3645.88	1.96482	1.9379	0.0269221
3647.92	1.96101	1.93744	0.0235752
3649.96	1.96558	1.93698	0.028603
3652	1.97392	1.93651	0.0374028
3654.04	1.97503	1.93605	0.0389767
3656.08	1.96874	1.93559	0.0331515
3658.12	1.96127	1.93512	0.0261415
3660.16	1.9606	1.93466	0.0259334
3662.2	1.9628	1.9342	0.0285962
3664.24	1.96191	1.93374	0.028178
3666.28	1.95982	1.93327	0.0265519
3668.32	1.95884	1.93281	0.0260309
3670.36	1.95818	1.93235	0.0258327
3672.4	1.96012	1.93188	0.0282346
3674.44	1.96755	1.93142	0.0361314
3676.48	1.97058	1.93096	0.0396224
3678.52	1.96354	1.9305	0.0330423
3680.56	1.95635	1.93003	0.0263191
3682.6	1.95454	1.92957	0.0249709
3684.64	1.95911	1.92911	0.0299978
3686.68	1.96505	1.92864	0.0364078
3688.72	1.96527	1.92818	0.0370866
3690.76	1.95806	1.92772	0.0303435
3692.8	1.95067	1.92726	0.0234143
3694.84	1.94197	1.92679	0.0151803
3696.88	1.93117	1.92633	0.00484017
3698.92	1.92587	1.92587	0

## Sheet: Example_CO_Window
Wavenumber	Abs	Baseline	Corrected
1750.51	1.5238	1.5238	0
1752.55	1.52112	1.55346	-0.032342
1754.59	1.52703	1.58311	-0.056089
1756.63	1.54681	1.61277	-0.065959
1758.67	1.58265	1.64244	-0.0597946
1760.71	1.63898	1.6721	-0.0331156
1762.75	1.72116	1.70175	0.0194054
1764.79	1.80777	1.73141	0.0763584
1766.83	1.89722	1.76108	0.136144
1768.87	1.99615	1.79074	0.205417
1770.91	2.0937	1.82039	0.273314
1772.95	2.1883	1.85005	0.33825
1774.99	2.26384	1.8797	0.384141
1777.03	2.32415	1.90937	0.414771
1779.07	2.38282	1.93903	0.443788
1781.11	2.42863	1.96869	0.459949
1783.15	2.44793	1.99834	0.449583
1785.19	2.44191	2.02801	0.413897
1787.23	2.41453	2.05767	0.356865
1789.27	2.37765	2.08732	0.290326
1791.31	2.33762	2.11698	0.220643
1793.35	2.30512	2.14664	0.158486
1795.39	2.28159	2.17631	0.10528
1797.43	2.25984	2.20596	0.053873
1799.47	2.23562	2.23562	0
